# Supplementary material for: The Influence of the Grapevine Bacterial and Fungal Endophytes on Biomass Accumulation and Stilbene Production by the In Vitro Cultivated Cells of Vitis amurensis Rupr
Source: Plants (Basel). 2021 Jun 23;10(7):1276. doi: 10.3390/plants10071276 (PMC8309151; doi:10.3390/plants10071276)
Supplement: Supplementary file 1 [file plants-10-01276-s001.zip]

Archive with 1 entries (1 files):
- plants-1239276-supplementary.pdf
